# Supplementary material for: MOPA: An integrative multi-omics pathway analysis method for measuring omics activity
Source: PLoS One. 2023 Mar 16;18(3):e0278272. doi: 10.1371/journal.pone.0278272 (PMC10019735; doi:10.1371/journal.pone.0278272)
Supplement: S1 Table — The datasets used in this study. (XLSX) [file pone.0278272.s001.xlsx]

## Sheet: Sheet1
Supplementary Tables S1
Pan-cancer dataset.
Dataset used in the study.
Cancer	Clinical Type	Patient number	Sample type	Gene number
BRCA	CN_Clusters	471	[1, 2, 3, 4, 5]	14464
	Converted_Stage	440	['No_Conversion', 'Stage_I', 'Stage_IIA', 'Stage_IIB', 'Stage_IIIA']
	HER2_Final_Status	455	['Negative', 'Positive']
	Integrated_Clusters_with_PAM50	139	[1, 2, 3, 4]
	Node	464	['N0', 'N1', 'N2', 'N3']
	Node-Coded	464	['Negative', 'Positive']
	PAM50_mRNA	201	['Basal-like', 'HER2-enriched', 'Luminal_A', 'Luminal_B']
	PR_Status	457	['Negative', 'Positive']
	Tumor	448	['T1', 'T2', 'T3']
	methylation_Clusters	481	[1, 2, 3, 4, 5]
	miRNA_Clusters	398	[1, 2, 3, 4, 5, 6, 7]
	subtype	595	['Basal', 'Her2', 'LumA', 'LumB']
COAD	Hypermethylation_category	262	['CIMP-H', 'CRC_CIMP-L', 'Non-CIMP']
	Hypermutated	263	[0, 1]
	MSI_Status	261	['MSI-H', 'MSI-L', 'MSS']
	Molecular_Subtype	259	['CIN', 'GS', 'MSI']
	Pathologic_M	245	['M0', 'M1', 'MX']
	Pathologic_N	238	['N0', 'N1', 'N1a', 'N2', 'N2b']
	Pathologic_T	237	['T2', 'T3', 'T4a']
	Stage	252	['I', 'II', 'III', 'IV']
	subtype	234	['CMS1', 'CMS2', 'CMS3', 'CMS4']
HNSC	Copy_Number	277	[1, 2, 3]
	Methylation	277	['CpG_island_hyper-methylated', 'hyper-methylated', 'hypo-methylated', 'normal-like']
	PARADIGM	269	[1, 2, 4, 5]
	RNA	277	['Atypical', 'Basal', 'Classical', 'Mesenchymal']
	RPPA	198	[1, 2, 3, 4]
	ajcc_clinical_group_stage	253	['Stage_II', 'Stage_III', 'Stage_IVA']
	ajcc_clinical_primary_tumor_n_stage	252	['N0', 'N1', 'N2', 'N2b', 'N2c']
	ajcc_clinical_primary_tumor_t_stage	267	['T1', 'T2', 'T3', 'T4a']
	alcohol_history_documented	292	['NO', 'YES']
	gender	298	['FEMALE', 'MALE']
	lymphnode_pathologic_spread	274	['N0', 'N1', 'N2b', 'N2c', 'NX']
	lymphovascular_invasion_present	197	['NO', 'YES']
	margin_status	260	['Close', 'Negative', 'Positive']
	miRNA	277	[1, 2, 3, 4, 5]
	neoplasm_histologic_grade	285	['G1', 'G2', 'G3']
	perineural_invasion_present	206	['NO', 'YES']
	tobacco_smoking_history_indicator	291	['Current_reformed_smoker_for_<_or_=_15_years', 'Current_reformed_smoker_for_>_15_years', 'Current_smoker', 'Lifelong_Non-smoker']
	tumor_stage	252	['Stage_I', 'Stage_II', 'Stage_III', 'Stage_IVA']
KIRC	Gender	252	['FEMALE', 'MALE']
	Pathologic_Spread_Distant_Metastasis	252	['M0', 'M1']
	Pathologic_Spread_Lymph_Nodes	245	['N0', 'NX']
	Tumor_Grade	248	['G2', 'G3', 'G4']
	Tumor_Stage	252	['Stage_I', 'Stage_II', 'Stage_III', 'Stage_IV']
	mRNA_cluster	233	[1, 2, 3, 4]
	microRNA_cluster	251	[1, 2, 3, 4]
LUAD	N_stage	180	['N0', 'N1', 'N2']
	Oncogene_Negative_or_Positive_Groups	185	['Oncogene_Negative', 'Oncogene_Positive']
	Smoking_Status	174	['Current_reformed_smoker_for_<_or_=_15_years', 'Current_reformed_smoker_for_>_15_years', 'Current_smoker', 'Lifelong_Non-smoker']
	T_stage	178	['T1', 'T1a', 'T1b', 'T2', 'T2a', 'T3', 'T4']
	_Tumor_stage	163	['Stage_IA', 'Stage_IB', 'Stage_IIA', 'Stage_IIB', 'Stage_IIIA']
	expression_subtype	185	['TRU', 'prox.-inflam', 'prox.-prolif.']
	iCLUSTER_output	185	[1, 2, 3, 4, 5, 6]
	methylation_signature	181	['high_', 'intermediate_', 'low_']
PRAD	Clinical_Gleason_sum	274	[6, 7, 8, 9]
	Residual_tumor	254	['R0', 'R1']
	SCNA_cluster	328	['More_SCNA', 'Quiet', 'Some_SCNA']
	Subtype	298	['1-ERG', '2-ETV1', '5-SPOP', '8-other']
	iCluster	328	[1, 2, 3]
	mRNA_cluster	328	[1, 2, 3]
	methylation_cluster	328	[1, 2, 3, 4]
	miRNA_cluster	328	[1, 2, 3, 4, 5, 6]
STAD	Hypermethylation_category	311	['CIMP-H', 'CIMP_EBV', 'GEA_CIMP-L', 'Non-CIMP']
	Hypermutated	312	[0, 1]
	MSI_Status	312	['MSI-H', 'MSI-L', 'MSS']
	Pathologic_M	312	['M0', 'M1', 'MX']
	Pathologic_N	299	['N0', 'N1', 'N2', 'N3', 'N3a']
	Stage	310	['I', 'II', 'III', 'IV']
	subtype	305	['CIN', 'EBV', 'GS', 'MSI']
THCA	ABSOLUTE	396	['AC', 'AF', 'SNP']
	BRAF	490	[0, 1]
	BRAFV600E_RAS	490	['BRAF_V600E', 'OTHER', 'RAS']
	BRAF_GROUP	490	[0, 1, 2]
	BRAF_RAF_class	387	['Braf-like', 'Ras-like']
	Neoplasm_Disease_Stage	452	['Stage_I', 'Stage_II', 'Stage_III', 'Stage_IVA']
	RAS	490	[0, 1]
	Risk	449	['High', 'Intermediate', 'Low']
	fusionDriver	490	[0, 1]
	histological_type	452	['Classical_usual', 'Follicular_', 'Tall_Cell_']
	mRNA_Cluster_number	478	[1, 2, 3, 4, 5]
	meth_Cluster	490	['CpG_island_methylated', 'classical_1', 'classical_2', 'follicular']
	miRNA_Cluster_number	477	[2, 3, 4, 5, 6]
	mutDriver	490	[0, 1]
	pair_type	490	['TP-NB', 'TP-NT']
UCEC	2009stagegroup	253	['Stage_I', 'Stage_II', 'Stage_III', 'Stage_IV']
	IntegrativeCluster	127	['CN_high', 'CN_low', 'MSI', 'POLE']
	cna_cluster_k4	247	[1, 2, 3, 4]
	histology	254	['Endometrioid', 'Mixed', 'Serous']
	histology_grade	254	['EndoGr1', 'EndoGr2', 'EndoGr3', 'MixedGr3', 'SerousGr3']
	mrna_expression_cluster	221	[1, 2, 3]
	msi_status_7_marker_call	251	['MSI-H', 'MSI-L', 'MSS']
	recurred_progressed	235	['No', 'Yes']
	tumor_grade	254	['Grade_1', 'Grade_2', 'Grade_3']
