# Supplementary material for: MOPA: An integrative multi-omics pathway analysis method for measuring omics activity
Source: PLoS One. 2023 Mar 16;18(3):e0278272. doi: 10.1371/journal.pone.0278272 (PMC10019735; doi:10.1371/journal.pone.0278272)
Supplement: S2 Table — (XLSX) [file pone.0278272.s002.xlsx]

## Sheet: Sheet1
Supplementary Tables S2.
Bonferroni corrected p-values computed for the F1-score difference between MOPA_UN and all the other tools
MOPA_UN
Cancer	GSVA	ZSCORE	SSGSEA	MOGSA
COAD-Subtype	1	0.136719	0.0195312	0.0390625
BRCA-Subtype	0.0195312	0.0976562	0.0390625	0.195312
LUAD-methylation_signature	0.0195312	0.0585938	0.0195312	0.0195312
PRAD - mRNA cluster	1	1	1	0.0195312
STAD - Subtype	1	1	0.644531	1
THCA -Gender	0.273438	0.136719	0.0976562	1
KIRC -Gender	0.108622	0.0390625	0.0195312	0.0195312
UCEC - mRNA expression cluster	1	0.136719	0.4995	1
HNSC - Gender	0.0195312	0.0195312	0.0195312	0.0195312
