# Supplementary material for: MOPA: An integrative multi-omics pathway analysis method for measuring omics activity
Source: PLoS One. 2023 Mar 16;18(3):e0278272. doi: 10.1371/journal.pone.0278272 (PMC10019735; doi:10.1371/journal.pone.0278272)
Supplement: S3 Table — (XLSX) [file pone.0278272.s003.xlsx]

## Sheet: Sheet1
Supplementary Table S5
Bonferroni corrected p-values computed for the F1-score difference between the multi-omics combinations (GE, ME, MI)
Cancer	GeMe	GeMi	MeMi	Ge	Me	Mi
COAD-Subtype	1	0.0410156	0.0820312	1	0.0410156	0.0410156
BRCA-Subtype	0.205078	1	0.0820312	1	0.0820312	0.0410156
LUAD-methylation_signature	1	0.0410156	1	0.0410156	1	0.0820312
PRAD - mRNA cluster	1	1	1	1	1	0.205078
STAD - Subtype	1	1	0.0410156	0.0820312	0.0410156	0.0410156
THCA -Gender	1	0.0820312	1	1	1	0.0410156
KIRC -Gender	0.205078	0.0410156	1	0.0410156	1	0.0410156
UCEC - mRNA expression cluster	1	1	0.0410156	1	0.0820312	0.0410156
HNSC - Gender	1	0.318275	1	0.0410156	1	0.0410156
