# Supplementary material for: MOPA: An integrative multi-omics pathway analysis method for measuring omics activity
Source: PLoS One. 2023 Mar 16;18(3):e0278272. doi: 10.1371/journal.pone.0278272 (PMC10019735; doi:10.1371/journal.pone.0278272)
Supplement: S4 Table — According to mES, the top 20 percent and the bottom 20 percent of samples were chosen and labels as mES and and mES low respectively. They were used for the survival analysis in COAD. The p-value is calculated according to each pathway, and the lower the value, the greater the difference in people’s survival according to mES. It shows how many samples belong to the top or bottom according to each clinical data type. (XLSX) [file pone.0278272.s004.xlsx]

## Sheet: Sheet1
Supplementary Table S8.
Significance of survival in COAD. According to mES, the top 20 percent and the bottom 20 percent of samples were chosen and labels as mES and and mES low respectively. They were used for survival analysis in COAD.
The p-value is calculated according to each pathway, and the lower the value, the greater the difference in survival according to mES.
It shows how many samples belong to the top or bottom according to each clinical data type.
	Pathway	p-value	mES	CMS1	CMS2	CMS3	CMS4
	2-Oxocarboxylic acid metabolism	0.511392	High	16	9	15	6
			Low	5	17	3	21
	ABC transporters	0.762611	High	0	21	12	13
			Low	23	8	4	11
	AGE-RAGE signaling pathway in diabetic complications	0.0175858	High	10	3	1	32
			Low	6	23	16	1
	AMPK signaling pathway	0.0873577	High	1	17	2	26
			Low	16	16	9	5
	Acute myeloid leukemia	0.244446	High	4	5	1	36
			Low	11	19	13	3
	Adherens junction	0.0279499	High	4	4	0	38
			Low	10	18	14	4
	Adipocytokine signaling pathway	0.332801	High	0	12	2	32
			Low	20	13	8	5
	Adrenergic signaling in cardiomyocytes	0.370404	High	2	6	2	36
			Low	9	19	17	1
	African trypanosomiasis	0.223617	High	10	2	1	33
			Low	9	28	8	1
	Alanine, aspartate and glutamate metabolism	0.76192	High	14	7	13	12
			Low	6	19	5	16
	Alcoholism	0.054695	High	3	12	5	26
			Low	8	24	8	6
	Aldosterone synthesis and secretion	0.00389381	High	5	3	2	36
			Low	8	23	14	1
	Aldosterone-regulated sodium reabsorption	0.0815981	High	5	9	8	24
			Low	14	18	7	7
	Allograft rejection	0.00152754	High	16	0	0	30
			Low	1	32	11	2
	Alzheimer disease	0.907933	High	7	17	3	19
			Low	9	18	6	13
	Amino sugar and nucleotide sugar metabolism	0.975333	High	9	9	14	14
			Low	8	16	3	19
	Aminoacyl-tRNA biosynthesis	0.123143	High	17	17	7	5
			Low	2	11	11	22
	Amoebiasis	0.0384448	High	13	0	0	33
			Low	1	34	11	0
	Amphetamine addiction	0.63859	High	5	9	6	26
			Low	11	20	5	10
	Amyotrophic lateral sclerosis	0.10028	High	4	26	6	10
			Low	11	15	3	17
	Antifolate resistance	0.235336	High	18	10	8	10
			Low	3	14	11	18
	Antigen processing and presentation	0.0017983	High	24	0	2	20
			Low	1	32	7	6
	Apelin signaling pathway	0.0394127	High	1	9	2	34
			Low	16	12	18	0
	Apoptosis	0.977028	High	4	23	1	18
			Low	10	16	7	13
	Apoptosis - multiple species	0.398555	High	12	9	8	17
			Low	9	22	4	11
	Arachidonic acid metabolism	0.506611	High	1	5	2	38
			Low	14	25	6	1
	Arginine and proline metabolism	0.724595	High	7	14	2	23
			Low	6	17	11	12
	Arginine biosynthesis	0.838738	High	7	20	3	16
			Low	7	11	7	21
	Arrhythmogenic right ventricular cardiomyopathy	0.0204722	High	0	8	2	36
			Low	19	14	11	2
	Ascorbate and aldarate metabolism	0.956785	High	5	7	25	9
			Low	12	12	1	21
	Asthma	0.0462748	High	18	0	0	28
			Low	0	31	12	3
	Autoimmune thyroid disease	0.0013116	High	17	0	0	29
			Low	2	29	13	2
	Autophagy - animal	0.547635	High	3	13	1	29
			Low	15	13	13	5
	Autophagy - other	0.165759	High	8	14	0	24
			Low	10	14	18	4
	Axon guidance	0.137978	High	6	4	0	36
			Low	10	17	18	1
	B cell receptor signaling pathway	0.0292534	High	11	0	1	34
			Low	6	26	12	2
	Bacterial invasion of epithelial cells	0.494286	High	2	4	0	40
			Low	14	18	14	0
	Basal cell carcinoma	0.0553357	High	1	15	1	29
			Low	21	8	14	3
	Basal transcription factors	0.153355	High	4	24	7	11
			Low	13	14	9	10
	Base excision repair	0.27106	High	11	23	8	4
			Low	7	15	4	20
	Bile secretion	0.0880796	High	1	23	7	15
			Low	28	4	7	7
	Biosynthesis of amino acids	0.0105187	High	11	22	6	7
			Low	6	15	2	23
	Biosynthesis of cofactors	0.462845	High	7	23	10	6
			Low	8	10	3	25
	Bladder cancer	0.179124	High	2	16	5	23
			Low	16	13	11	6
	Breast cancer	0.141845	High	2	7	0	37
			Low	17	14	12	3
	Butanoate metabolism	0.0246766	High	11	11	15	9
			Low	2	22	2	20
	C-type lectin receptor signaling pathway	0.0982766	High	15	1	2	28
			Low	2	30	11	3
	Caffeine metabolism	0.23313	High	21	8	10	7
			Low	5	19	1	21
	Calcium signaling pathway	0.00171143	High	2	3	2	39
			Low	8	22	15	1
	Carbohydrate digestion and absorption	0.249699	High	4	10	1	31
			Low	14	12	16	4
	Carbon metabolism	0.0244478	High	11	25	6	4
			Low	6	11	4	25
	Cardiac muscle contraction	0.687895	High	1	24	2	19
			Low	21	9	4	12
	Cell adhesion molecules	0.00501247	High	14	2	0	30
			Low	1	27	18	0
	Cell cycle	0.307678	High	4	32	3	7
			Low	15	4	11	16
	Cellular senescence	0.358976	High	12	1	5	28
			Low	5	27	9	5
	Central carbon metabolism in cancer	0.0418077	High	8	16	2	20
			Low	6	19	15	6
	Chagas disease	0.0694524	High	10	1	2	33
			Low	1	31	12	2
	Chemical carcinogenesis	0.245631	High	1	12	23	10
			Low	10	18	0	18
	Chemokine signaling pathway	0.0686051	High	12	1	3	30
			Low	6	23	15	2
	Cholesterol metabolism	0.91718	High	3	19	3	21
			Low	12	13	12	9
	Choline metabolism in cancer	0.0414119	High	2	10	0	34
			Low	16	18	7	5
	Cholinergic synapse	0.0615792	High	9	3	5	29
			Low	9	24	9	4
	Chronic myeloid leukemia	0.636805	High	1	4	2	39
			Low	19	14	11	2
	Circadian entrainment	0.00117686	High	5	4	5	32
			Low	7	25	10	4
	Circadian rhythm	0.399857	High	3	14	6	23
			Low	22	12	7	5
	Citrate cycle (TCA cycle)	0.172488	High	6	22	16	2
			Low	6	8	1	31
	Cocaine addiction	0.0943013	High	2	17	2	25
			Low	16	15	11	4
	Collecting duct acid secretion	0.15694	High	0	32	5	9
			Low	24	8	5	9
	Colorectal cancer	0.253194	High	7	12	2	25
			Low	14	19	7	6
	Complement and coagulation cascades	0.000270434	High	5	0	0	41
			Low	7	24	15	0
	Coronavirus disease - COVID-19	0.335946	High	10	9	2	25
			Low	6	31	7	2
	Cortisol synthesis and secretion	0.0662409	High	5	13	5	23
			Low	13	20	10	3
	Cushing syndrome	0.0858681	High	2	14	1	29
			Low	21	9	11	5
	Cysteine and methionine metabolism	0.573027	High	17	15	4	10
			Low	5	15	10	16
	Cytokine-cytokine receptor interaction	0.175731	High	15	0	3	28
			Low	2	31	12	1
	Cytosolic DNA-sensing pathway	0.146041	High	15	5	4	22
			Low	9	16	14	7
	DNA replication	0.115934	High	10	24	7	5
			Low	9	5	4	28
	Dilated cardiomyopathy	0.0660758	High	1	5	2	38
			Low	7	27	12	0
	Dopaminergic synapse	0.0680876	High	2	12	6	26
			Low	15	16	10	5
	Drug metabolism - cytochrome P450	0.00474756	High	0	15	21	10
			Low	26	4	0	16
	Drug metabolism - other enzymes	0.368439	High	3	21	9	13
			Low	15	5	5	21
	ECM-receptor interaction	0.00422202	High	1	2	0	43
			Low	5	23	18	0
	EGFR tyrosine kinase inhibitor resistance	0.175934	High	5	12	2	27
			Low	15	13	16	2
	Endocrine and other factor-regulated calcium reabsorption	0.00858214	High	5	7	1	33
			Low	6	28	8	4
	Endocrine resistance	0.326251	High	3	7	0	36
			Low	14	17	12	3
	Endocytosis	0.131089	High	10	7	6	23
			Low	8	18	12	8
	Endometrial cancer	0.658407	High	0	25	2	19
			Low	22	9	10	5
	Epithelial cell signaling in Helicobacter pylori infection	0.096575	High	8	15	5	18
			Low	5	18	14	9
	Epstein-Barr virus infection	0.00978912	High	15	0	3	28
			Low	6	22	13	5
	ErbB signaling pathway	0.360964	High	4	16	3	23
			Low	16	10	15	5
	Estrogen signaling pathway	0.0644649	High	5	6	3	32
			Low	14	18	10	4
	Ether lipid metabolism	0.51851	High	0	18	12	16
			Low	26	10	5	5
	Fanconi anemia pathway	0.631431	High	12	17	9	8
			Low	5	8	3	30
	Fat digestion and absorption	0.0139942	High	3	26	11	6
			Low	14	6	3	23
	Fatty acid biosynthesis	0.178759	High	0	27	6	13
			Low	11	10	9	16
	Fatty acid degradation	0.0334176	High	1	26	17	2
			Low	17	0	1	28
	Fatty acid elongation	0.0775247	High	2	27	8	9
			Low	24	4	6	12
	Fatty acid metabolism	0.119283	High	1	31	10	4
			Low	20	1	4	21
	Fc epsilon RI signaling pathway	0.322187	High	11	2	0	33
			Low	2	31	11	2
	Fc gamma R-mediated phagocytosis	0.0591539	High	10	0	1	35
			Low	8	25	12	1
	Ferroptosis	0.158208	High	1	23	7	15
			Low	15	12	11	8
	Focal adhesion	0.121156	High	1	2	0	43
			Low	9	15	21	1
	Folate biosynthesis	0.85014	High	4	24	1	17
			Low	11	11	10	14
	FoxO signaling pathway	0.044493	High	4	11	1	30
			Low	12	17	11	6
	Fructose and mannose metabolism	0.13514	High	21	5	14	6
			Low	0	18	2	26
	GABAergic synapse	0.121181	High	2	11	2	31
			Low	12	20	12	2
	Galactose metabolism	0.876967	High	4	14	6	22
			Low	17	18	7	4
	Gap junction	0.10893	High	11	1	0	34
			Low	3	24	17	2
	Gastric acid secretion	0.0799348	High	2	11	2	31
			Low	11	17	16	2
	Gastric cancer	0.39831	High	1	7	2	36
			Low	21	11	11	3
	Glioma	0.551612	High	5	6	1	34
			Low	10	22	10	4
	Glucagon signaling pathway	0.142858	High	2	15	6	23
			Low	17	15	10	4
	Glutamatergic synapse	0.00156471	High	2	6	1	37
			Low	16	17	11	2
	Glutathione metabolism	0.734405	High	10	5	8	23
			Low	12	22	8	4
	Glycerolipid metabolism	0.27757	High	9	11	11	15
			Low	7	24	5	10
	Glycerophospholipid metabolism	0.275709	High	1	19	2	24
			Low	13	16	7	10
	Glycine, serine and threonine metabolism	0.122285	High	8	21	9	8
			Low	8	9	7	22
	Glycolysis / Gluconeogenesis	0.506069	High	6	25	5	10
			Low	9	15	5	17
	Glycosaminoglycan biosynthesis - chondroitin sulfate / dermatan sulfate	0.0304438	High	7	4	1	34
			Low	6	23	15	2
	Glycosaminoglycan biosynthesis - heparan sulfate / heparin	0.0118599	High	2	5	1	38
			Low	11	14	19	2
	Glycosaminoglycan biosynthesis - keratan sulfate	0.0179142	High	22	2	6	16
			Low	1	34	6	5
	Glycosaminoglycan degradation	0.25088	High	1	15	10	20
			Low	24	11	2	9
	Glycosphingolipid biosynthesis - ganglio series	0.140222	High	4	10	2	30
			Low	14	17	12	3
	Glycosphingolipid biosynthesis - globo and isoglobo series	0.320719	High	3	2	0	41
			Low	7	19	20	0
	Glycosphingolipid biosynthesis - lacto and neolacto series	0.0278778	High	2	2	9	33
			Low	4	33	8	1
	Glycosylphosphatidylinositol (GPI)-anchor biosynthesis	0.954368	High	4	22	5	15
			Low	17	10	8	11
	Glyoxylate and dicarboxylate metabolism	0.221696	High	2	34	9	1
			Low	7	9	0	30
	GnRH secretion	0.596779	High	8	6	5	27
			Low	8	22	8	8
	GnRH signaling pathway	0.00716146	High	3	7	6	30
			Low	13	20	9	4
	Graft-versus-host disease	0.00621593	High	24	0	0	22
			Low	1	35	5	5
	Growth hormone synthesis, secretion and action	0.196604	High	6	3	3	34
			Low	8	29	8	1
	HIF-1 signaling pathway	0.967101	High	8	13	2	23
			Low	6	15	12	13
	Hedgehog signaling pathway	0.081976	High	0	5	0	41
			Low	16	10	20	0
	Hematopoietic cell lineage	0.0321499	High	14	0	3	29
			Low	1	34	10	1
	Hepatitis B	0.0413368	High	6	4	4	32
			Low	6	25	7	8
	Hepatitis C	0.304641	High	12	4	3	27
			Low	8	18	12	8
	Hepatocellular carcinoma	0.420256	High	1	16	1	28
			Low	21	10	11	4
	Herpes simplex virus 1 infection	0.318998	High	6	15	1	24
			Low	14	15	10	7
	Hippo signaling pathway	0.338149	High	3	13	5	25
			Low	17	14	11	4
	Hippo signaling pathway - multiple species	0.146407	High	2	14	0	30
			Low	18	12	13	3
	Histidine metabolism	0.21787	High	3	13	14	16
			Low	7	27	3	9
	Homologous recombination	0.606222	High	10	22	8	6
			Low	13	13	3	17
	Human T-cell leukemia virus 1 infection	0.0323009	High	15	0	4	27
			Low	5	22	12	7
	Human cytomegalovirus infection	0.00921307	High	10	1	4	31
			Low	8	22	10	6
	Human immunodeficiency virus 1 infection	0.0410866	High	15	2	9	20
			Low	8	22	8	8
	Human papillomavirus infection	0.0797853	High	2	5	1	38
			Low	16	15	12	3
	Huntington disease	0.19572	High	7	17	8	14
			Low	7	17	2	20
	Hypertrophic cardiomyopathy	0.000578024	High	0	6	2	38
			Low	12	20	14	0
	IL-17 signaling pathway	0.0538417	High	3	10	6	27
			Low	6	27	8	5
	Inflammatory bowel disease	0.0112475	High	19	0	1	26
			Low	1	35	8	2
	Inflammatory mediator regulation of TRP channels	0.00274476	High	11	3	7	25
			Low	4	24	14	4
	Influenza A	0.019331	High	16	0	3	27
			Low	1	30	8	7
	Inositol phosphate metabolism	0.0996656	High	12	8	10	16
			Low	1	32	7	6
	Insulin resistance	0.27511	High	1	19	4	22
			Low	17	11	12	6
	Insulin secretion	0.0247196	High	5	6	2	33
			Low	12	20	9	5
	Insulin signaling pathway	0.447086	High	1	22	4	19
			Low	19	12	11	4
	Intestinal immune network for IgA production	0.0022649	High	15	1	3	27
			Low	1	32	8	5
	JAK-STAT signaling pathway	0.142716	High	12	1	0	33
			Low	5	23	16	2
	Kaposi sarcoma-associated herpesvirus infection	0.00403826	High	14	0	6	26
			Low	5	28	10	3
	Legionellosis	0.374003	High	8	7	13	18
			Low	4	23	7	12
	Leishmaniasis	0.00388752	High	18	0	1	27
			Low	1	33	11	1
	Leukocyte transendothelial migration	0.105718	High	14	1	0	31
			Low	0	35	10	1
	Linoleic acid metabolism	0.261278	High	0	20	0	26
			Low	26	4	11	5
	Long-term depression	0.172916	High	3	6	4	33
			Low	9	23	10	4
	Long-term potentiation	0.200752	High	4	8	7	27
			Low	14	21	6	5
	Longevity regulating pathway	0.270173	High	2	13	2	29
			Low	14	12	14	6
	Longevity regulating pathway - multiple species	0.0376729	High	1	16	3	26
			Low	17	14	9	6
	Lysine degradation	0.741978	High	2	32	6	6
			Low	22	3	3	18
	Lysosome	0.27735	High	2	14	1	29
			Low	20	12	9	5
	MAPK signaling pathway	0.0646558	High	2	4	0	40
			Low	8	23	11	4
	Malaria	0.00549125	High	8	1	0	37
			Low	5	19	22	0
	Mannose type O-glycan biosynthesis	0.011364	High	11	4	14	17
			Low	2	28	6	10
	Maturity onset diabetes of the young	0.134388	High	11	20	8	7
			Low	2	9	5	30
	Measles	0.0914819	High	10	5	5	26
			Low	7	15	17	7
	Melanogenesis	0.0137789	High	2	14	1	29
			Low	22	6	15	3
	Melanoma	0.00429507	High	4	6	1	35
			Low	13	22	10	1
	Metabolic pathways	0.835772	High	3	16	8	19
			Low	18	15	3	10
	Metabolism of xenobiotics by cytochrome P450	0.0337088	High	1	13	18	14
			Low	19	11	0	16
	MicroRNAs in cancer	0.0075296	High	2	9	0	35
			Low	8	15	19	4
	Mineral absorption	0.0068032	High	0	12	4	30
			Low	14	15	17	0
	Mismatch repair	0.200634	High	2	27	10	7
			Low	16	3	5	22
	Mitophagy - animal	0.153166	High	5	18	1	22
			Low	18	11	15	2
	Morphine addiction	0.327647	High	6	10	7	23
			Low	11	23	9	3
	Mucin type O-glycan biosynthesis	0.230115	High	2	4	9	31
			Low	12	25	6	3
	N-Glycan biosynthesis	0.557424	High	3	21	2	20
			Low	20	8	14	4
	NF-kappa B signaling pathway	0.00439854	High	8	4	5	29
			Low	5	25	10	6
	NOD-like receptor signaling pathway	0.0240156	High	14	2	1	29
			Low	4	26	12	4
	Natural killer cell mediated cytotoxicity	0.0532325	High	20	0	1	25
			Low	0	40	3	3
	Necroptosis	0.871965	High	10	7	10	19
			Low	4	27	4	11
	Neomycin, kanamycin and gentamicin biosynthesis	0.518933	High	5	10	5	26
			Low	8	18	15	5
	Neuroactive ligand-receptor interaction	0.0510241	High	5	3	0	38
			Low	2	33	10	1
	Neurotrophin signaling pathway	0.293635	High	5	5	3	33
			Low	8	18	14	6
	Neutrophil extracellular trap formation	0.0280945	High	19	1	1	25
			Low	0	32	8	6
	Nicotinate and nicotinamide metabolism	0.474773	High	3	24	1	18
			Low	16	13	12	5
	Nicotine addiction	0.312682	High	11	16	12	7
			Low	8	14	2	22
	Nitrogen metabolism	0.455453	High	5	18	16	7
			Low	11	10	4	21
	Non-alcoholic fatty liver disease	0.0458669	High	4	15	11	16
			Low	13	16	1	16
	Non-homologous end-joining	0.999514	High	1	28	6	11
			Low	14	9	7	16
	Non-small cell lung cancer	0.308235	High	3	12	4	27
			Low	10	20	9	7
	Notch signaling pathway	0.442108	High	3	4	1	38
			Low	11	22	11	2
	Nucleotide excision repair	0.761745	High	6	28	6	6
			Low	12	4	11	19
	Olfactory transduction	0.63136	High	7	16	9	14
			Low	7	18	6	15
	One carbon pool by folate	0.299438	High	19	10	10	7
			Low	2	14	1	29
	Oocyte meiosis	0.0281055	High	2	19	6	19
			Low	10	11	9	16
	Osteoclast differentiation	0.01114	High	16	0	1	29
			Low	1	32	12	1
	Other glycan degradation	0.24762	High	0	17	14	15
			Low	25	10	1	10
	Other types of O-glycan biosynthesis	0.209541	High	1	5	1	39
			Low	23	14	9	0
	Ovarian steroidogenesis	0.00599004	High	10	5	1	30
			Low	1	24	13	8
	Oxidative phosphorylation	0.0052115	High	4	21	12	9
			Low	8	13	2	23
	Oxytocin signaling pathway	0.229605	High	2	8	2	34
			Low	9	18	14	5
	PD-L1 expression and PD-1 checkpoint pathway in cancer	0.0104585	High	19	0	3	24
			Low	0	25	15	6
	PI3K-Akt signaling pathway	0.0447057	High	2	4	1	39
			Low	13	16	14	3
	PPAR signaling pathway	0.958813	High	1	20	3	22
			Low	26	5	11	4
	Pancreatic cancer	0.0701995	High	13	3	4	26
			Low	7	26	5	8
	Pancreatic secretion	0.00365488	High	5	11	1	29
			Low	8	16	15	7
	Parathyroid hormone synthesis, secretion and action	0.00190652	High	3	1	4	38
			Low	8	25	8	5
	Parkinson disease	0.358855	High	5	20	7	14
			Low	8	15	3	20
	Pathogenic Escherichia coli infection	0.0047733	High	8	7	1	30
			Low	7	24	7	8
	Pathways in cancer	0.0839057	High	1	4	3	38
			Low	13	17	14	2
	Pathways of neurodegeneration - multiple diseases	0.158319	High	5	18	3	20
			Low	10	18	5	13
	Pentose and glucuronate interconversions	0.623545	High	6	14	20	6
			Low	14	12	4	16
	Pentose phosphate pathway	0.540028	High	10	12	10	14
			Low	5	23	6	12
	Peroxisome	0.00164644	High	1	17	20	8
			Low	21	5	2	18
	Pertussis	0.00309567	High	12	2	1	31
			Low	1	31	12	2
	Phagosome	0.0175624	High	14	0	0	32
			Low	3	26	15	2
	Phenylalanine metabolism	0.560768	High	10	11	16	9
			Low	6	25	2	13
	Phenylalanine, tyrosine and tryptophan biosynthesis	0.0935533	High	21	3	5	17
			Low	0	27	6	13
	Phosphatidylinositol signaling system	0.0652532	High	11	7	10	18
			Low	3	24	10	9
	Phospholipase D signaling pathway	0.128541	High	5	3	2	36
			Low	8	24	11	3
	Phosphonate and phosphinate metabolism	0.394937	High	1	32	7	6
			Low	21	7	5	13
	Phototransduction	0.535593	High	20	4	5	17
			Low	1	29	8	8
	Platelet activation	0.0624554	High	4	2	0	40
			Low	4	26	14	2
	Platinum drug resistance	0.568004	High	0	26	5	15
			Low	26	3	4	13
	Porphyrin and chlorophyll metabolism	0.498273	High	12	14	16	4
			Low	7	17	3	19
	Primary bile acid biosynthesis	0.752503	High	0	23	2	21
			Low	28	8	8	2
	Primary immunodeficiency	0.03746	High	20	0	7	19
			Low	1	32	6	7
	Prion disease	0.556365	High	13	12	8	13
			Low	1	25	1	19
	Progesterone-mediated oocyte maturation	0.121207	High	0	24	6	16
			Low	19	11	11	5
	Prolactin signaling pathway	0.165085	High	5	7	2	32
			Low	18	15	13	0
	Propanoate metabolism	0.601068	High	0	35	1	10
			Low	19	3	3	21
	Prostate cancer	0.0506624	High	5	6	5	30
			Low	11	18	14	3
	Proteasome	0.211318	High	20	14	7	5
			Low	3	15	6	22
	Protein digestion and absorption	0.0488511	High	1	3	0	42
			Low	11	15	20	0
	Protein export	0.816009	High	2	12	7	25
			Low	15	19	5	7
	Protein processing in endoplasmic reticulum	0.136581	High	4	10	4	28
			Low	19	12	10	5
	Proteoglycans in cancer	0.0967825	High	3	4	0	39
			Low	13	13	16	4
	Proximal tubule bicarbonate reclamation	0.167554	High	0	25	4	17
			Low	28	0	7	11
	Purine metabolism	0.878168	High	4	13	3	26
			Low	14	13	9	10
	Pyrimidine metabolism	0.538935	High	13	17	6	10
			Low	9	9	7	21
	Pyruvate metabolism	0.307299	High	0	37	2	7
			Low	18	2	2	24
	RIG-I-like receptor signaling pathway	0.0873621	High	14	2	0	30
			Low	2	26	13	5
	RNA degradation	0.425616	High	2	33	3	8
			Low	14	5	7	20
	RNA polymerase	0.967009	High	7	26	5	8
			Low	6	8	10	22
	RNA transport	0.265195	High	3	30	6	7
			Low	12	7	4	23
	Rap1 signaling pathway	0.00873424	High	2	2	1	41
			Low	12	23	9	2
	Ras signaling pathway	0.0437411	High	2	4	3	37
			Low	12	18	14	2
	Regulation of actin cytoskeleton	0.0235028	High	12	0	0	34
			Low	5	21	16	4
	Regulation of lipolysis in adipocytes	0.413049	High	4	6	7	29
			Low	5	25	13	3
	Relaxin signaling pathway	0.0057727	High	4	3	6	33
			Low	15	15	15	1
	Renal cell carcinoma	0.139399	High	6	9	5	26
			Low	7	19	13	7
	Renin secretion	0.0248456	High	8	2	6	30
			Low	3	25	13	5
	Renin-angiotensin system	0.205825	High	0	22	7	17
			Low	25	3	7	11
	Retinol metabolism	0.220919	High	2	6	16	22
			Low	17	22	4	3
	Retrograde endocannabinoid signaling	0.382716	High	2	13	9	22
			Low	9	22	4	11
	Rheumatoid arthritis	0.0465728	High	18	1	0	27
			Low	1	28	16	1
	Riboflavin metabolism	0.356273	High	2	22	5	17
			Low	18	9	6	13
	Ribosome	0.00337396	High	2	36	6	2
			Low	8	4	3	31
	Ribosome biogenesis in eukaryotes	0.0635711	High	4	25	10	7
			Low	11	11	1	23
	SNARE interactions in vesicular transport	0.076225	High	18	3	3	22
			Low	4	29	10	3
	Salivary secretion	4.321e-05	High	6	4	4	32
			Low	6	19	16	5
	Salmonella infection	0.206348	High	9	3	6	28
			Low	8	26	9	3
	Selenocompound metabolism	0.146078	High	5	29	8	4
			Low	7	10	6	23
	Serotonergic synapse	0.0224744	High	2	4	4	36
			Low	9	22	14	1
	Shigellosis	0.0683122	High	8	7	2	29
			Low	8	22	10	6
	Signaling pathways regulating pluripotency of stem cells	0.0644658	High	4	9	1	32
			Low	19	13	10	4
	Small cell lung cancer	0.0318428	High	5	5	2	34
			Low	8	18	15	5
	Sphingolipid metabolism	0.249021	High	0	18	2	26
			Low	24	11	6	5
	Sphingolipid signaling pathway	0.0541538	High	5	4	5	32
			Low	6	23	12	5
	Spinocerebellar ataxia	0.370191	High	5	14	5	22
			Low	11	17	11	7
	Spliceosome	0.252854	High	3	33	7	3
			Low	11	5	3	27
	Staphylococcus aureus infection	0.000556523	High	14	0	0	32
			Low	3	27	16	0
	Starch and sucrose metabolism	0.556091	High	0	17	6	23
			Low	23	9	11	3
	Steroid biosynthesis	0.3231	High	0	29	10	7
			Low	13	4	1	28
	Steroid hormone biosynthesis	0.936803	High	0	11	9	26
			Low	15	17	9	5
	Sulfur metabolism	0.996916	High	9	8	26	3
			Low	2	22	0	22
	Sulfur relay system	0.784409	High	3	25	6	12
			Low	11	6	10	19
	Synaptic vesicle cycle	0.712042	High	1	26	4	15
			Low	12	12	7	15
	Synthesis and degradation of ketone bodies	0.377054	High	10	15	19	2
			Low	2	20	0	24
	Systemic lupus erythematosus	0.00160467	High	18	0	0	28
			Low	1	29	14	2
	T cell receptor signaling pathway	0.0370669	High	17	0	0	29
			Low	2	22	17	5
	TGF-beta signaling pathway	0.00285817	High	2	4	0	40
			Low	7	20	18	1
	TNF signaling pathway	0.0448616	High	6	3	2	35
			Low	7	22	14	3
	Taste transduction	0.756006	High	2	19	18	7
			Low	15	9	0	22
	Taurine and hypotaurine metabolism	0.0366976	High	10	0	0	36
			Low	0	34	10	2
	Terpenoid backbone biosynthesis	0.924498	High	10	19	15	2
			Low	3	10	0	33
	Th1 and Th2 cell differentiation	0.0280073	High	18	0	1	27
			Low	1	27	15	3
	Th17 cell differentiation	0.000658806	High	15	0	5	26
			Low	2	28	12	4
	Thermogenesis	0.20183	High	3	21	5	17
			Low	18	12	3	13
	Thiamine metabolism	0.150216	High	2	23	6	15
			Low	15	7	12	12
	Thyroid cancer	0.570137	High	6	17	4	19
			Low	14	20	3	9
	Thyroid hormone signaling pathway	0.169127	High	3	15	0	28
			Low	16	11	15	4
	Thyroid hormone synthesis	0.0122402	High	2	5	3	36
			Low	12	14	19	1
	Tight junction	0.287847	High	3	12	1	30
			Low	15	17	10	4
	Toll-like receptor signaling pathway	0.0795092	High	11	2	1	32
			Low	3	27	11	5
	Toxoplasmosis	0.0744742	High	16	0	0	30
			Low	2	31	12	1
	Transcriptional misregulation in cancer	0.019967	High	3	5	2	36
			Low	12	17	10	7
	Tryptophan metabolism	0.869947	High	11	11	15	9
			Low	1	18	1	26
	Tuberculosis	0.00379421	High	14	0	0	32
			Low	1	29	14	2
	Type I diabetes mellitus	0.00122628	High	22	0	1	23
			Low	1	34	9	2
	Type II diabetes mellitus	0.0803478	High	16	7	4	19
			Low	1	26	9	10
	Tyrosine metabolism	0.462091	High	6	18	7	15
			Low	9	17	6	14
	Ubiquinone and other terpenoid-quinone biosynthesis	0.0405813	High	3	15	22	6
			Low	12	12	2	20
	Ubiquitin mediated proteolysis	0.956695	High	7	28	3	8
			Low	13	5	8	20
	VEGF signaling pathway	0.132393	High	9	3	1	33
			Low	7	32	3	4
	Valine, leucine and isoleucine biosynthesis	0.982092	High	13	7	2	24
			Low	5	23	15	3
	Valine, leucine and isoleucine degradation	0.421901	High	7	14	15	10
			Low	6	21	1	18
	Various types of N-glycan biosynthesis	0.648382	High	9	11	8	18
			Low	11	23	8	4
	Vascular smooth muscle contraction	0.00425142	High	0	6	1	39
			Low	14	13	17	2
	Vasopressin-regulated water reabsorption	0.00122987	High	3	5	3	35
			Low	6	27	9	4
	Vibrio cholerae infection	0.123218	High	11	15	7	13
			Low	9	18	4	15
	Viral carcinogenesis	0.0387847	High	7	3	3	33
			Low	3	23	11	9
	Viral myocarditis	0.02708	High	20	0	1	25
			Low	1	30	11	4
	Viral protein interaction with cytokine and cytokine receptor	0.0260835	High	12	2	2	30
			Low	5	22	18	1
	Vitamin B6 metabolism	0.0384516	High	3	17	1	25
			Low	17	13	12	4
	Vitamin digestion and absorption	0.212966	High	1	26	5	14
			Low	22	5	7	12
	Wnt signaling pathway	0.046504	High	3	12	0	31
			Low	15	13	15	3
	Yersinia infection	0.0339491	High	13	2	1	30
			Low	4	28	9	5
	alpha-Linolenic acid metabolism	0.212089	High	0	32	3	11
			Low	29	1	8	8
	beta-Alanine metabolism	0.720094	High	0	19	12	15
			Low	15	11	5	15
	cAMP signaling pathway	0.132175	High	5	3	5	33
			Low	6	27	10	3
	cGMP-PKG signaling pathway	0.00711564	High	3	2	1	40
			Low	10	20	16	0
	mRNA surveillance pathway	0.750491	High	1	31	4	10
			Low	16	3	8	19
	mTOR signaling pathway	0.315363	High	1	20	2	23
			Low	20	10	8	8
	p53 signaling pathway	0.655915	High	7	21	10	8
			Low	5	12	5	24
