# Supplementary material for: MOPA: An integrative multi-omics pathway analysis method for measuring omics activity
Source: PLoS One. 2023 Mar 16;18(3):e0278272. doi: 10.1371/journal.pone.0278272 (PMC10019735; doi:10.1371/journal.pone.0278272)
Supplement: S5 Table — According to mES, the top 20 percent and the bottom 20 percent of samples were chosen and labels as mES and and mES low respectively. They were used for the survival analysis in STAD. The p-value is calculated according to each pathway, and the lower the value, the greater the difference in people’s survival according to mES. It shows how many samples belong to the top or bottom according to each clinical data type. (XLSX) [file pone.0278272.s005.xlsx]

## Sheet: Sheet1
Supplementary Table S9.
Significance of survival in STAD. According to mES, the top 20 percent and the bottom 20 percent of samples were chosen and labels as mES and and mES low respectively. They were used for survival analysis in STAD.
The p-value is calculated according to each pathway, and the lower the value, the greater the difference in survival according to mES.
It shows how many samples belong to the top or bottom according to each clinical data type.
	Pathway	survival p-value	mES	CIN	EBV	GS	MSI
	2-Oxocarboxylic acid metabolism	0.45482	High	32	5	9	15
			Low	39	6	11	5
	ABC transporters	0.289489	High	46	0	8	7
			Low	20	24	9	8
	AGE-RAGE signaling pathway in diabetic complications	0.873826	High	40	9	7	5
			Low	41	3	7	10
	AMPK signaling pathway	0.874779	High	38	1	17	5
			Low	32	7	3	19
	Acute myeloid leukemia	0.673222	High	36	15	5	5
			Low	34	1	5	21
	Adherens junction	0.854009	High	38	1	16	6
			Low	27	10	5	19
	Adipocytokine signaling pathway	0.0017619	High	37	0	22	2
			Low	20	13	2	26
	Adrenergic signaling in cardiomyocytes	0.599072	High	35	1	19	6
			Low	35	10	2	14
	African trypanosomiasis	0.35608	High	42	1	7	11
			Low	27	16	13	5
	Alanine, aspartate and glutamate metabolism	0.750985	High	42	0	6	13
			Low	32	14	9	6
	Alcoholism	0.0976466	High	35	9	6	11
			Low	37	3	16	5
	Aldosterone synthesis and secretion	0.467894	High	28	4	18	11
			Low	37	7	6	11
	Aldosterone-regulated sodium reabsorption	0.71445	High	37	1	12	11
			Low	36	5	12	8
	Allograft rejection	0.161688	High	20	20	10	11
			Low	43	0	7	11
	Alzheimer disease	0.960865	High	37	10	3	11
			Low	42	1	13	5
	Amino sugar and nucleotide sugar metabolism	0.691682	High	29	3	11	18
			Low	36	7	14	4
	Aminoacyl-tRNA biosynthesis	0.811059	High	32	7	0	22
			Low	35	2	24	0
	Amoebiasis	0.0987639	High	29	13	10	9
			Low	47	0	8	6
	Amphetamine addiction	0.0104194	High	24	4	16	17
			Low	40	6	10	5
	Amyotrophic lateral sclerosis	0.707621	High	42	4	3	12
			Low	30	9	18	4
	Antifolate resistance	0.0494202	High	36	6	6	13
			Low	41	5	8	7
	Antigen processing and presentation	0.803904	High	21	10	11	19
			Low	45	3	8	5
	Apelin signaling pathway	0.900197	High	38	3	18	2
			Low	37	6	2	16
	Apoptosis	0.184695	High	40	6	7	8
			Low	36	10	4	11
	Apoptosis - multiple species	0.31601	High	34	13	5	9
			Low	39	3	14	5
	Arachidonic acid metabolism	0.49747	High	43	0	13	5
			Low	19	22	4	16
	Arginine and proline metabolism	0.151479	High	47	0	4	10
			Low	25	12	16	8
	Arginine biosynthesis	0.404715	High	46	0	6	9
			Low	26	15	6	14
	Arrhythmogenic right ventricular cardiomyopathy	0.582931	High	38	0	19	4
			Low	31	8	2	20
	Ascorbate and aldarate metabolism	0.966794	High	43	0	10	8
			Low	20	20	13	8
	Asthma	0.0427836	High	22	21	9	9
			Low	38	0	8	15
	Autoimmune thyroid disease	0.130173	High	19	17	15	10
			Low	39	1	8	13
	Autophagy - animal	0.632012	High	38	5	11	7
			Low	34	4	9	14
	Autophagy - other	0.654926	High	44	1	5	11
			Low	26	10	13	12
	Axon guidance	0.16193	High	38	5	13	5
			Low	35	7	3	16
	B cell receptor signaling pathway	0.00634064	High	24	14	16	7
			Low	45	1	2	13
	Bacterial invasion of epithelial cells	0.573417	High	29	7	18	7
			Low	39	5	3	14
	Basal cell carcinoma	0.120561	High	34	7	17	3
			Low	33	4	5	19
	Basal transcription factors	0.279071	High	34	14	2	11
			Low	38	1	11	11
	Base excision repair	0.273275	High	34	7	5	15
			Low	45	4	9	3
	Bile secretion	0.046534	High	33	0	16	12
			Low	28	16	7	10
	Biosynthesis of amino acids	0.182242	High	39	6	5	11
			Low	31	7	21	2
	Biosynthesis of cofactors	0.979224	High	28	7	4	22
			Low	33	6	20	2
	Bladder cancer	0.827598	High	49	4	0	8
			Low	33	4	12	12
	Breast cancer	0.763305	High	38	10	10	3
			Low	35	3	5	18
	Butanoate metabolism	0.193423	High	32	5	9	15
			Low	44	5	9	3
	C-type lectin receptor signaling pathway	0.639044	High	21	12	21	7
			Low	51	0	2	8
	Caffeine metabolism	0.0735862	High	50	2	3	6
			Low	25	8	10	18
	Calcium signaling pathway	0.291475	High	40	0	16	5
			Low	32	9	6	14
	Carbohydrate digestion and absorption	0.20862	High	40	5	12	4
			Low	39	5	6	11
	Carbon metabolism	0.781492	High	35	2	5	19
			Low	36	10	14	1
	Cardiac muscle contraction	0.72359	High	34	2	16	9
			Low	33	10	3	15
	Cell adhesion molecules	0.275314	High	30	3	21	7
			Low	39	3	2	17
	Cell cycle	0.258714	High	42	6	1	12
			Low	25	3	26	7
	Cellular senescence	0.242718	High	23	20	8	10
			Low	45	0	12	4
	Central carbon metabolism in cancer	0.470672	High	38	3	12	8
			Low	34	9	7	11
	Chagas disease	0.0536016	High	31	7	20	3
			Low	38	3	2	18
	Chemical carcinogenesis	0.837008	High	44	0	8	9
			Low	25	13	12	11
	Chemokine signaling pathway	0.152224	High	35	7	12	7
			Low	39	3	4	15
	Cholesterol metabolism	0.0462641	High	49	3	3	6
			Low	28	4	18	11
	Choline metabolism in cancer	0.420708	High	40	1	15	5
			Low	35	6	2	18
	Cholinergic synapse	0.894808	High	28	7	14	12
			Low	46	2	3	10
	Chronic myeloid leukemia	0.311328	High	38	14	6	3
			Low	34	2	5	20
	Circadian entrainment	0.796948	High	31	1	19	10
			Low	38	11	1	11
	Circadian rhythm	0.0721893	High	41	2	14	4
			Low	26	11	2	22
	Citrate cycle (TCA cycle)	0.767679	High	36	0	3	22
			Low	36	8	16	1
	Cocaine addiction	0.0270118	High	34	4	13	10
			Low	36	8	8	9
	Collecting duct acid secretion	0.318329	High	52	0	5	4
			Low	15	19	8	19
	Colorectal cancer	0.849991	High	46	7	7	1
			Low	34	2	5	20
	Complement and coagulation cascades	0.43902	High	41	0	17	3
			Low	17	22	2	20
	Coronavirus disease - COVID-19	0.0248398	High	30	7	8	16
			Low	50	3	2	6
	Cortisol synthesis and secretion	0.466971	High	34	3	15	9
			Low	31	12	5	13
	Cushing syndrome	0.960983	High	35	6	12	8
			Low	34	5	9	13
	Cysteine and methionine metabolism	0.0127493	High	29	11	7	14
			Low	42	2	10	7
	Cytokine-cytokine receptor interaction	0.994225	High	35	9	7	10
			Low	36	2	8	15
	Cytosolic DNA-sensing pathway	0.0982559	High	45	2	3	11
			Low	39	4	14	4
	DNA replication	0.120246	High	27	14	1	19
			Low	43	2	14	2
	Dilated cardiomyopathy	0.209608	High	34	1	23	3
			Low	39	6	1	15
	Dopaminergic synapse	0.141188	High	38	0	15	8
			Low	34	14	4	9
	Drug metabolism - cytochrome P450	0.245195	High	48	1	10	2
			Low	22	18	4	17
	Drug metabolism - other enzymes	0.225526	High	37	2	7	15
			Low	38	5	14	4
	ECM-receptor interaction	0.597408	High	38	5	15	3
			Low	28	6	2	25
	EGFR tyrosine kinase inhibitor resistance	0.298482	High	40	4	15	2
			Low	29	4	6	22
	Endocrine and other factor-regulated calcium reabsorption	0.1487	High	36	3	17	5
			Low	36	12	5	8
	Endocrine resistance	0.0898932	High	32	9	13	7
			Low	44	2	7	8
	Endocytosis	0.614408	High	30	13	11	7
			Low	39	0	10	12
	Endometrial cancer	0.670024	High	36	11	7	7
			Low	34	5	3	19
	Epithelial cell signaling in Helicobacter pylori infection	0.286736	High	39	1	16	5
			Low	37	10	3	11
	Epstein-Barr virus infection	0.484645	High	41	6	8	6
			Low	36	2	7	16
	ErbB signaling pathway	0.445329	High	34	7	15	5
			Low	38	6	6	11
	Estrogen signaling pathway	0.820898	High	33	10	12	6
			Low	37	2	6	16
	Ether lipid metabolism	0.0178962	High	49	0	9	3
			Low	19	20	5	17
	Fanconi anemia pathway	0.632073	High	27	17	2	15
			Low	42	0	15	4
	Fat digestion and absorption	0.585985	High	49	0	6	6
			Low	17	26	10	8
	Fatty acid biosynthesis	0.117156	High	31	9	15	6
			Low	43	5	4	9
	Fatty acid degradation	0.100939	High	43	0	5	13
			Low	31	14	12	4
	Fatty acid elongation	0.245209	High	36	1	4	20
			Low	32	11	17	1
	Fatty acid metabolism	0.166032	High	31	5	9	16
			Low	35	6	13	7
	Fc epsilon RI signaling pathway	0.0413945	High	25	15	14	7
			Low	44	0	3	14
	Fc gamma R-mediated phagocytosis	0.936801	High	24	14	20	3
			Low	41	1	3	16
	Ferroptosis	0.460085	High	46	0	5	10
			Low	31	10	7	13
	Focal adhesion	0.923134	High	38	4	16	3
			Low	35	3	4	19
	Folate biosynthesis	0.0544068	High	42	2	11	6
			Low	38	6	5	12
	FoxO signaling pathway	0.596325	High	50	0	6	5
			Low	26	13	4	18
	Fructose and mannose metabolism	0.94521	High	25	3	8	25
			Low	40	3	16	2
	GABAergic synapse	0.372671	High	38	0	19	4
			Low	32	11	1	17
	Galactose metabolism	0.541617	High	45	2	5	9
			Low	32	7	14	8
	Gap junction	0.021819	High	29	6	12	14
			Low	48	5	3	5
	Gastric acid secretion	0.0306773	High	26	2	18	15
			Low	37	10	7	7
	Gastric cancer	0.977136	High	42	4	9	6
			Low	26	6	7	22
	Glioma	0.423945	High	34	10	6	11
			Low	37	3	12	9
	Glucagon signaling pathway	0.239918	High	35	2	16	8
			Low	35	10	3	13
	Glutamatergic synapse	0.814887	High	34	1	21	5
			Low	35	10	1	15
	Glutathione metabolism	0.213055	High	40	0	15	6
			Low	23	16	9	13
	Glycerolipid metabolism	0.423934	High	35	2	12	12
			Low	38	7	8	8
	Glycerophospholipid metabolism	0.928973	High	48	1	9	3
			Low	29	6	7	19
	Glycine, serine and threonine metabolism	0.784022	High	45	1	4	11
			Low	27	16	8	10
	Glycolysis / Gluconeogenesis	0.728195	High	39	0	3	19
			Low	35	10	15	1
	Glycosaminoglycan biosynthesis - chondroitin sulfate / dermatan sulfate	0.532296	High	50	0	8	3
			Low	20	12	4	25
	Glycosaminoglycan biosynthesis - heparan sulfate / heparin	0.36265	High	43	3	10	5
			Low	28	8	1	24
	Glycosaminoglycan biosynthesis - keratan sulfate	0.348348	High	53	2	3	3
			Low	24	6	10	21
	Glycosaminoglycan degradation	0.315272	High	46	5	5	5
			Low	26	3	6	26
	Glycosphingolipid biosynthesis - ganglio series	0.263951	High	45	1	11	4
			Low	32	9	3	17
	Glycosphingolipid biosynthesis - globo and isoglobo series	0.533855	High	44	4	9	4
			Low	26	4	5	26
	Glycosphingolipid biosynthesis - lacto and neolacto series	0.638985	High	47	0	13	1
			Low	23	12	4	22
	Glycosylphosphatidylinositol (GPI)-anchor biosynthesis	0.599522	High	40	16	2	3
			Low	34	1	12	14
	Glyoxylate and dicarboxylate metabolism	0.322712	High	42	4	9	6
			Low	40	8	4	9
	GnRH secretion	0.279381	High	27	16	8	10
			Low	44	1	11	5
	GnRH signaling pathway	0.0850607	High	25	3	18	15
			Low	47	3	7	4
	Graft-versus-host disease	0.90886	High	19	13	8	21
			Low	40	3	13	5
	Growth hormone synthesis, secretion and action	0.0885441	High	29	5	21	6
			Low	44	4	3	10
	HIF-1 signaling pathway	0.879803	High	40	4	10	7
			Low	39	4	8	10
	Hedgehog signaling pathway	0.0246014	High	26	10	20	5
			Low	37	4	3	17
	Hematopoietic cell lineage	0.00344041	High	28	8	16	9
			Low	44	4	3	10
	Hepatitis B	0.719405	High	36	9	8	8
			Low	35	1	11	14
	Hepatitis C	0.028829	High	49	4	4	4
			Low	34	4	5	18
	Hepatocellular carcinoma	0.772665	High	42	6	9	4
			Low	31	5	14	11
	Herpes simplex virus 1 infection	0.619475	High	22	18	12	9
			Low	43	0	10	8
	Hippo signaling pathway	0.748283	High	46	1	9	5
			Low	28	9	5	19
	Hippo signaling pathway - multiple species	0.58036	High	40	4	12	5
			Low	36	6	5	14
	Histidine metabolism	0.797218	High	43	0	17	1
			Low	30	9	4	18
	Homologous recombination	0.930005	High	30	10	3	18
			Low	46	1	12	2
	Human T-cell leukemia virus 1 infection	0.90711	High	38	10	5	8
			Low	41	0	11	9
	Human cytomegalovirus infection	0.463749	High	29	11	12	9
			Low	43	0	4	14
	Human immunodeficiency virus 1 infection	0.726152	High	32	12	7	10
			Low	40	3	5	13
	Human papillomavirus infection	0.599173	High	41	7	8	5
			Low	31	4	7	19
	Huntington disease	0.465358	High	45	2	2	12
			Low	28	12	18	3
	Hypertrophic cardiomyopathy	0.952755	High	36	0	22	3
			Low	33	6	2	20
	IL-17 signaling pathway	0.125647	High	45	1	8	7
			Low	33	7	8	13
	Inflammatory bowel disease	0.128182	High	32	11	12	6
			Low	36	3	3	19
	Inflammatory mediator regulation of TRP channels	0.0571464	High	22	13	14	12
			Low	51	0	3	7
	Influenza A	0.375397	High	30	5	9	17
			Low	44	2	5	10
	Inositol phosphate metabolism	0.0515444	High	33	10	13	5
			Low	43	0	4	14
	Insulin resistance	0.504414	High	42	1	14	4
			Low	25	8	5	23
	Insulin secretion	0.238525	High	27	0	19	15
			Low	41	12	3	5
	Insulin signaling pathway	0.647651	High	34	5	14	8
			Low	32	6	9	14
	Intestinal immune network for IgA production	0.00540905	High	39	7	10	5
			Low	42	4	3	12
	JAK-STAT signaling pathway	0.574734	High	42	5	9	5
			Low	37	4	2	18
	Kaposi sarcoma-associated herpesvirus infection	0.610638	High	36	4	13	8
			Low	33	4	3	21
	Legionellosis	0.505591	High	30	8	5	18
			Low	47	0	9	5
	Leishmaniasis	0.313751	High	34	8	13	6
			Low	36	2	2	21
	Leukocyte transendothelial migration	0.116361	High	35	2	17	7
			Low	38	6	3	14
	Linoleic acid metabolism	0.209882	High	49	0	8	4
			Low	14	25	4	18
	Long-term depression	0.93499	High	40	3	6	12
			Low	40	3	11	7
	Long-term potentiation	0.73252	High	31	1	10	19
			Low	33	13	11	4
	Longevity regulating pathway	0.76334	High	35	6	15	5
			Low	33	3	5	20
	Longevity regulating pathway - multiple species	0.50163	High	34	5	14	8
			Low	33	5	7	16
	Lysine degradation	0.317311	High	48	1	2	10
			Low	25	9	17	10
	Lysosome	0.149602	High	55	1	1	4
			Low	20	5	9	27
	MAPK signaling pathway	0.824261	High	39	6	11	5
			Low	30	4	7	20
	Malaria	0.039289	High	38	5	14	4
			Low	36	2	3	20
	Mannose type O-glycan biosynthesis	0.299652	High	27	9	10	15
			Low	46	3	5	7
	Maturity onset diabetes of the young	0.622486	High	46	4	5	6
			Low	29	5	16	11
	Measles	0.0524834	High	40	8	6	7
			Low	38	0	10	13
	Melanogenesis	0.307588	High	33	2	15	11
			Low	34	10	4	13
	Melanoma	0.592466	High	43	6	11	1
			Low	29	7	6	19
	Metabolic pathways	0.435953	High	42	1	9	9
			Low	27	12	15	7
	Metabolism of xenobiotics by cytochrome P450	0.973554	High	43	3	9	6
			Low	31	6	10	14
	MicroRNAs in cancer	0.302204	High	42	6	9	4
			Low	35	5	8	13
	Mineral absorption	0.398381	High	33	1	21	6
			Low	25	12	5	19
	Mismatch repair	0.277145	High	22	15	2	22
			Low	45	0	15	1
	Mitophagy - animal	0.217172	High	32	9	11	9
			Low	39	4	6	12
	Morphine addiction	0.945721	High	36	2	12	11
			Low	29	16	6	10
	Mucin type O-glycan biosynthesis	0.898297	High	38	3	18	2
			Low	29	7	1	24
	N-Glycan biosynthesis	0.987247	High	48	1	6	6
			Low	29	14	5	13
	NF-kappa B signaling pathway	0.168362	High	41	4	7	9
			Low	28	4	10	19
	NOD-like receptor signaling pathway	0.0829216	High	40	6	7	8
			Low	41	3	6	11
	Natural killer cell mediated cytotoxicity	0.851072	High	25	12	10	14
			Low	45	1	5	10
	Necroptosis	0.776341	High	31	11	11	8
			Low	41	0	9	11
	Neomycin, kanamycin and gentamicin biosynthesis	0.279218	High	39	0	13	9
			Low	28	20	2	11
	Neuroactive ligand-receptor interaction	0.132488	High	38	1	18	4
			Low	35	7	2	17
	Neurotrophin signaling pathway	0.375679	High	29	8	10	14
			Low	42	5	9	5
	Neutrophil extracellular trap formation	0.0113191	High	20	17	11	13
			Low	50	0	5	6
	Nicotinate and nicotinamide metabolism	0.748542	High	24	11	11	15
			Low	43	5	11	2
	Nicotine addiction	0.195127	High	41	0	8	12
			Low	23	14	14	10
	Nitrogen metabolism	0.743022	High	41	0	14	6
			Low	33	13	3	12
	Non-alcoholic fatty liver disease	0.212949	High	36	7	6	12
			Low	29	10	10	12
	Non-homologous end-joining	0.0314861	High	33	13	11	4
			Low	35	2	10	14
	Non-small cell lung cancer	0.850987	High	46	7	6	2
			Low	36	5	8	12
	Notch signaling pathway	0.902415	High	44	3	10	4
			Low	29	7	6	19
	Nucleotide excision repair	0.356305	High	25	16	5	15
			Low	47	0	8	6
	Olfactory transduction	0.775231	High	35	1	19	6
			Low	26	22	1	12
	One carbon pool by folate	0.860152	High	35	3	2	21
			Low	35	6	20	0
	Oocyte meiosis	0.532084	High	26	6	9	20
			Low	43	4	9	5
	Osteoclast differentiation	0.958164	High	24	16	17	4
			Low	38	0	2	21
	Other glycan degradation	0.0234177	High	55	1	2	3
			Low	17	11	18	15
	Other types of O-glycan biosynthesis	0.416904	High	39	3	14	5
			Low	32	13	5	11
	Ovarian steroidogenesis	0.68144	High	27	9	12	13
			Low	55	1	3	2
	Oxidative phosphorylation	0.346328	High	40	2	4	15
			Low	33	11	13	4
	Oxytocin signaling pathway	0.953228	High	32	3	13	13
			Low	42	8	5	6
	PD-L1 expression and PD-1 checkpoint pathway in cancer	0.705628	High	30	15	9	7
			Low	38	0	3	20
	PI3K-Akt signaling pathway	0.715022	High	36	5	14	6
			Low	31	6	7	17
	PPAR signaling pathway	0.952863	High	42	1	11	7
			Low	30	12	4	15
	Pancreatic cancer	0.0487808	High	43	11	4	3
			Low	34	1	5	21
	Pancreatic secretion	0.0730321	High	35	0	15	11
			Low	34	15	4	8
	Parathyroid hormone synthesis, secretion and action	0.382724	High	36	3	16	6
			Low	31	8	4	18
	Parkinson disease	0.245492	High	33	5	4	19
			Low	33	8	17	3
	Pathogenic Escherichia coli infection	0.828428	High	34	6	16	5
			Low	44	2	3	12
	Pathways in cancer	0.54552	High	38	8	12	3
			Low	32	4	6	19
	Pathways of neurodegeneration - multiple diseases	0.965259	High	43	5	4	9
			Low	34	8	14	5
	Pentose and glucuronate interconversions	0.790736	High	34	15	4	8
			Low	37	1	15	8
	Pentose phosphate pathway	0.878319	High	37	7	12	5
			Low	45	4	3	9
	Peroxisome	0.552851	High	40	2	9	10
			Low	36	10	10	5
	Pertussis	0.566917	High	35	5	11	10
			Low	44	7	5	5
	Phagosome	0.618743	High	36	8	10	7
			Low	40	3	6	12
	Phenylalanine metabolism	0.84686	High	40	13	2	6
			Low	32	1	16	12
	Phenylalanine, tyrosine and tryptophan biosynthesis	0.0536941	High	17	26	2	16
			Low	39	0	19	3
	Phosphatidylinositol signaling system	0.13499	High	32	9	11	9
			Low	44	1	7	9
	Phospholipase D signaling pathway	0.928128	High	31	4	20	6
			Low	40	4	2	15
	Phosphonate and phosphinate metabolism	0.000218741	High	38	3	8	12
			Low	31	8	12	10
	Phototransduction	0.918296	High	43	3	6	9
			Low	34	11	7	9
	Platelet activation	0.436992	High	28	11	17	5
			Low	48	2	2	9
	Platinum drug resistance	0.823796	High	43	11	2	5
			Low	27	4	16	14
	Porphyrin and chlorophyll metabolism	0.253697	High	50	1	5	5
			Low	29	10	13	9
	Primary bile acid biosynthesis	0.100123	High	42	6	10	3
			Low	33	7	3	18
	Primary immunodeficiency	0.0349819	High	23	13	14	11
			Low	53	1	3	4
	Prion disease	0.178207	High	30	10	5	16
			Low	37	4	17	3
	Progesterone-mediated oocyte maturation	0.458457	High	41	4	5	11
			Low	33	7	10	11
	Prolactin signaling pathway	0.75704	High	44	6	8	3
			Low	31	6	4	20
	Propanoate metabolism	0.600187	High	27	10	14	10
			Low	50	0	2	9
	Prostate cancer	0.447356	High	51	0	8	2
			Low	27	10	5	19
	Proteasome	0.425901	High	38	7	3	13
			Low	36	6	18	1
	Protein digestion and absorption	0.955411	High	44	1	12	4
			Low	27	9	6	19
	Protein export	0.385458	High	46	6	7	2
			Low	28	3	5	25
	Protein processing in endoplasmic reticulum	0.22469	High	45	5	5	6
			Low	28	4	9	20
	Proteoglycans in cancer	0.727104	High	36	4	16	5
			Low	35	4	5	17
	Proximal tubule bicarbonate reclamation	0.921199	High	44	0	11	6
			Low	23	21	4	13
	Purine metabolism	0.392554	High	33	2	6	20
			Low	28	15	16	2
	Pyrimidine metabolism	0.402161	High	23	10	7	21
			Low	40	1	19	1
	Pyruvate metabolism	0.133186	High	39	0	5	17
			Low	26	21	9	5
	RIG-I-like receptor signaling pathway	0.75269	High	38	1	9	13
			Low	39	5	4	13
	RNA degradation	0.820854	High	34	10	3	14
			Low	42	3	11	5
	RNA polymerase	0.0244079	High	40	6	4	11
			Low	39	2	16	4
	RNA transport	0.521684	High	33	9	4	15
			Low	45	1	12	3
	Rap1 signaling pathway	0.377048	High	31	5	16	9
			Low	35	5	7	14
	Ras signaling pathway	0.648655	High	39	4	16	2
			Low	34	6	2	19
	Regulation of actin cytoskeleton	0.668617	High	30	10	19	2
			Low	36	2	3	20
	Regulation of lipolysis in adipocytes	0.878242	High	29	11	16	5
			Low	48	2	0	11
	Relaxin signaling pathway	0.196297	High	35	3	13	10
			Low	42	7	4	8
	Renal cell carcinoma	0.821718	High	49	3	6	3
			Low	30	5	6	20
	Renin secretion	0.349648	High	24	6	15	16
			Low	47	2	6	6
	Renin-angiotensin system	0.0977798	High	47	0	5	9
			Low	20	24	7	10
	Retinol metabolism	0.444764	High	42	0	17	2
			Low	21	19	3	18
	Retrograde endocannabinoid signaling	0.551364	High	26	3	11	21
			Low	43	10	6	2
	Rheumatoid arthritis	0.25845	High	42	3	11	5
			Low	29	9	4	19
	Riboflavin metabolism	0.582404	High	58	0	0	3
			Low	18	12	15	16
	Ribosome	0.00706941	High	32	8	1	20
			Low	31	1	27	2
	Ribosome biogenesis in eukaryotes	0.260988	High	30	7	6	18
			Low	40	6	11	4
	SNARE interactions in vesicular transport	0.98026	High	35	8	12	6
			Low	39	5	2	15
	Salivary secretion	0.1596	High	23	3	19	16
			Low	42	11	2	6
	Salmonella infection	0.498692	High	33	10	7	11
			Low	42	2	5	12
	Selenocompound metabolism	0.224375	High	36	5	3	17
			Low	40	0	18	3
	Serotonergic synapse	0.749344	High	41	1	10	9
			Low	38	12	3	8
	Shigellosis	0.952474	High	35	4	11	11
			Low	42	2	6	11
	Signaling pathways regulating pluripotency of stem cells	0.513263	High	40	4	13	4
			Low	34	5	3	19
	Small cell lung cancer	0.16819	High	41	7	8	5
			Low	34	4	6	17
	Sphingolipid metabolism	0.422872	High	53	3	4	1
			Low	16	10	8	27
	Sphingolipid signaling pathway	0.339711	High	35	13	9	4
			Low	32	5	3	21
	Spinocerebellar ataxia	0.236412	High	42	8	3	8
			Low	37	2	12	10
	Spliceosome	0.739739	High	42	7	2	10
			Low	37	2	18	4
	Staphylococcus aureus infection	0.742376	High	36	6	11	8
			Low	37	5	2	17
	Starch and sucrose metabolism	0.201183	High	48	0	9	4
			Low	25	15	2	19
	Steroid biosynthesis	0.352575	High	52	1	1	7
			Low	20	18	20	3
	Steroid hormone biosynthesis	0.945318	High	41	1	14	5
			Low	23	19	8	11
	Sulfur metabolism	0.15928	High	42	6	6	7
			Low	37	4	10	10
	Sulfur relay system	0.0311475	High	38	14	2	7
			Low	33	0	15	13
	Synaptic vesicle cycle	0.0531394	High	49	1	2	9
			Low	23	14	11	13
	Synthesis and degradation of ketone bodies	0.398154	High	34	3	7	17
			Low	43	5	12	1
	Systemic lupus erythematosus	0.00374984	High	31	17	5	8
			Low	37	0	15	9
	T cell receptor signaling pathway	0.0071275	High	27	16	12	6
			Low	37	1	5	18
	TGF-beta signaling pathway	0.824786	High	36	4	15	6
			Low	38	6	4	13
	TNF signaling pathway	0.787512	High	32	8	13	8
			Low	36	2	4	19
	Taste transduction	0.604265	High	32	0	14	15
			Low	44	11	2	4
	Taurine and hypotaurine metabolism	0.716905	High	43	2	10	6
			Low	25	8	6	22
	Terpenoid backbone biosynthesis	0.108997	High	42	1	1	17
			Low	26	14	21	0
	Th1 and Th2 cell differentiation	0.812488	High	32	11	11	7
			Low	41	0	3	17
	Th17 cell differentiation	0.405806	High	31	8	13	9
			Low	43	0	2	16
	Thermogenesis	0.216092	High	33	8	6	14
			Low	37	9	7	8
	Thiamine metabolism	0.591218	High	39	4	1	17
			Low	26	11	20	4
	Thyroid cancer	0.032107	High	48	0	3	10
			Low	27	11	13	10
	Thyroid hormone signaling pathway	0.160407	High	37	5	14	5
			Low	39	6	4	12
	Thyroid hormone synthesis	0.494963	High	32	3	19	7
			Low	34	9	1	17
	Tight junction	0.679926	High	37	2	20	2
			Low	30	8	4	19
	Toll-like receptor signaling pathway	0.796883	High	25	16	17	3
			Low	42	0	2	17
	Toxoplasmosis	0.759155	High	34	9	14	4
			Low	40	2	2	17
	Transcriptional misregulation in cancer	0.868302	High	43	3	7	8
			Low	36	6	14	5
	Tryptophan metabolism	0.371618	High	18	13	9	21
			Low	41	1	12	7
	Tuberculosis	0.484005	High	34	7	16	4
			Low	33	6	2	20
	Type I diabetes mellitus	0.414101	High	23	17	9	12
			Low	41	0	11	9
	Type II diabetes mellitus	0.246773	High	40	5	12	4
			Low	38	6	9	8
	Tyrosine metabolism	0.840158	High	48	0	5	8
			Low	29	14	7	11
	Ubiquinone and other terpenoid-quinone biosynthesis	0.0672535	High	26	4	7	24
			Low	41	4	12	4
	Ubiquitin mediated proteolysis	0.596371	High	26	16	5	14
			Low	46	0	11	4
	VEGF signaling pathway	0.638045	High	39	4	14	4
			Low	41	3	5	12
	Valine, leucine and isoleucine biosynthesis	0.0219412	High	39	4	10	8
			Low	43	8	2	8
	Valine, leucine and isoleucine degradation	0.174839	High	35	4	5	17
			Low	47	6	6	2
	Various types of N-glycan biosynthesis	0.517171	High	47	0	8	6
			Low	33	13	5	10
	Vascular smooth muscle contraction	0.940887	High	37	2	17	5
			Low	35	9	3	14
	Vasopressin-regulated water reabsorption	0.033018	High	26	4	22	9
			Low	40	2	5	14
	Vibrio cholerae infection	0.565311	High	37	0	13	11
			Low	38	8	10	5
	Viral carcinogenesis	0.833529	High	41	11	0	9
			Low	35	0	17	9
	Viral myocarditis	0.3687	High	24	10	16	11
			Low	52	3	0	6
	Viral protein interaction with cytokine and cytokine receptor	0.636329	High	39	3	9	10
			Low	27	8	10	16
	Vitamin B6 metabolism	0.833522	High	35	10	8	8
			Low	48	0	1	12
	Vitamin digestion and absorption	0.656249	High	43	0	17	1
			Low	28	11	2	20
	Wnt signaling pathway	0.346935	High	41	6	9	5
			Low	36	5	10	10
	Yersinia infection	0.685254	High	25	17	13	6
			Low	44	1	3	13
	alpha-Linolenic acid metabolism	0.289095	High	49	0	7	5
			Low	16	22	3	20
	beta-Alanine metabolism	0.138461	High	46	1	11	3
			Low	35	10	7	9
	cAMP signaling pathway	0.559413	High	27	2	20	12
			Low	38	8	7	8
	cGMP-PKG signaling pathway	0.715373	High	36	2	17	6
			Low	37	8	0	16
	mRNA surveillance pathway	0.621401	High	46	2	4	9
			Low	29	8	15	9
	mTOR signaling pathway	0.902832	High	41	7	7	6
			Low	35	2	8	16
	p53 signaling pathway	0.0309904	High	38	10	0	13
			Low	39	1	20	1
